# Supplementary material for: The Synthesis of 2′-Hydroxychalcones under Ball Mill Conditions and Their Biological Activities
Source: Molecules. 2024 Apr 17;29(8):1819. doi: 10.3390/molecules29081819 (PMC11054009; doi:10.3390/molecules29081819)
Supplement: Supplementary file 1 [file molecules-29-01819-s001.zip]

Archive with 1 entries (1 files):
- molecules-2793299-supplementary.pdf
